# Supplementary material for: Clinical Efficacy and Safety of Photobiomodulation Therapy for Orofacial Conditions in Older Adults: A Systematic Review of Randomized Controlled Trials
Source: Dent J (Basel). 2026 Apr 13;14(4):231. doi: 10.3390/dj14040231 (PMC13114592; doi:10.3390/dj14040231)
Supplement: Supplementary file 1 [file dentistry-14-00231-s001.zip]

Archive with 1 entries (1 files):
- dentistry-4242572-supplementary.pdf
